# Supplementary material for: 3D Printing Technology Based on Versatile Gelatin-Carrageenan Gel System for Drug Formulations
Source: Pharmaceutics. 2023 Apr 11;15(4):1218. doi: 10.3390/pharmaceutics15041218 (PMC10141357; doi:10.3390/pharmaceutics15041218)
Supplement: Supplementary file 1 [file pharmaceutics-15-01218-s001.zip]

Archive with 1 entries (1 files):
- pharmaceutics-2276628-supplementary.pdf
